# Supplementary material for: Pharmacist-assisted implementation of guideline recommendations for QTc monitoring during psychopharmacotherapy - a prospective, randomized feasibility study
Source: Front Psychiatry. 2025 Aug 28;16:1606497. doi: 10.3389/fpsyt.2025.1606497 (PMC12423074; doi:10.3389/fpsyt.2025.1606497)
Supplement: Supplementary Data Sheet 2 — QTc values of participants at baseline and T1, including imputed values for missing data (MICE-model). [file DataSheet2.xlsx]

## Sheet: results_pmm
Participant number	Group	modif..RISQ.PATH.T0	Baseline.QTc..ms.	QTc.T1..ms. (imputed values in orange)
1	CG	3.75	378	400
2	CG	0.25	429	425
3	CG	4.5	424	390
4	CG	6.5	402	410
5	CG	4.75	412	420
6	CG	3	378	405
7	CG	10.25	408	420
8	CG	7.75	407	380
9	CG	10.25	412	420
10	CG	9.5	436	434
11	CG	6.5	366	410
12	CG	9.5	448	435
13	CG	6.75	469	460
14	CG	3.75	413	420
15	CG	0.25	380	390
16	CG	0.5	380	382
17	CG	9	450	459
18	CG	4	404	420
19	CG	7	399	390
20	CG	9.5	400	380
21	CG	12.25	380	400
22	CG	6	400	390
23	CG	0.5	390	409
24	CG	6.75	410	420
25	CG	4.75	424	440
26	CG	3.25	400	423
27	CG	7.75	429	399
28	CG	13.5	402	436
29	CG	3.75	375	382
30	CG	7.5	431	446
31	CG	9.75	430	420
32	CG	0.25	377	396
33	CG	9	410	398
34	CG	7	420	410
35	CG	10.75	408	412
36	CG	6.5	387	450
37	CG	3.5	387	409
38	CG	6.25	380	396
39	CG	3.5	401	390
40	CG	7.75	420	424
41	CG	9.5	410	427
42	CG	4	428	420
43	CG	9	414	400
44	CG	6.75	420	410
45	CG	4.25	370	350
46	CG	4.25	425	400
47	CG	7.75	407	420
48	CG	9	400	410
49	CG	9.75	420	424
50	CG	0.75	380	371
51	CG	6	425	440
52	CG	3	392	387
53	CG	17.5	447	399
54	CG	9.25	399	411
55	CG	4.75	422	423
56	CG	7.75	400	458
57	CG	3.25	381	410
58	CG	4	431	420
59	CG	6.5	400	392
60	CG	6.75	418	400
61	IG	4.25	406	420
62	IG	0.5	384	380
63	IG	7.75	377	410
64	IG	9.75	485	480
65	IG	6.75	392	408
66	IG	7	410	405
67	IG	9	450	455
68	IG	14.25	440	452
69	IG	7.5	427	420
70	IG	5	439	406
71	IG	6.25	410	415
72	IG	3.75	406	407
73	IG	6.25	420	424
74	IG	3.25	379	400
75	IG	7	411	430
76	IG	10.5	389	400
77	IG	6.75	430	435
78	IG	4.25	430	420
79	IG	7	410	420
80	IG	8	424	440
81	IG	6	410	418
82	IG	8.25	440	415
83	IG	3.5	440	420
84	IG	9.25	420	398
85	IG	7.75	373	410
86	IG	8	400	380
87	IG	6.5	436	406
88	IG	9	440	420
89	IG	3	400	418
90	IG	8.25	409	412
91	IG	10.5	430	426
92	IG	6.75	393	400
93	IG	0.5	400	380
94	IG	12.75	400	423
95	IG	9.75	400	390
96	IG	7.75	396	409
97	IG	9.5	463	458
98	IG	9.75	416	420
99	IG	6.5	400	390
100	IG	0.25	400	412
101	IG	14.5	380	396
102	IG	1.5	400	458
